# Supplementary material for: A review of methods for addressing components of interventions in meta-analysis
Source: PLoS One. 2021 Feb 8;16(2):e0246631. doi: 10.1371/journal.pone.0246631 (PMC7870082; doi:10.1371/journal.pone.0246631)
Supplement: S1 Table — (XLSX) [file pone.0246631.s001.xlsx]

## Sheet: panic disorder
S1 Table. Synthesis of studies for short term remission in panic disorder in patients with or without agoraphobia.
Study Characteristics				Events	Treatment level	Component level
Study ID	Year	No of arms	No randomised	Events	Treatment	wl	pl	ftf	pe	ps	br	mr	ive	ine	vre	cr	3w	combination of components
Addis 2004	2004	2	38	11	CBT	0	1	1	1	1	1	0	1	1	0	1	0	pl+ftf+pe+ps+br+ive+ine+cr
Addis 2004	2004	2	42	13	SP	0	1	1	0	1	0	0	0	0	0	0	0	pl+ftf+ps
Al Kubaisy 1992	1992	3	13	2	BT	0	1	1	1	1	0	0	1	0	0	0	0	pl+ftf+pe+ps+ive
Al Kubaisy 1992	1992	3	11	2	BT	0	1	1	1	1	0	0	1	0	0	0	0	pl+ftf+pe+ps+ive
Al Kubaisy 1992	1992	3	10	0	PT	0	1	1	0	1	0	1	0	0	0	0	0	pl+ftf+ps+mr
Barlow 1989	1989	4	16	5	CBT	0	1	1	0	1	1	0	0	1	0	1	0	pl+ftf+ps+br+ine+cr
Barlow 1989	1989	4	24	6	CBT	0	1	1	0	1	1	1	0	1	0	1	0	pl+ftf+ps+br+mr+ine+cr
Barlow 1989	1989	4	15	3	PT	0	1	1	0	1	0	1	0	0	0	0	0	pl+ftf+ps+mr
Beck 1992	1992	2	17	12	CT	0	1	1	1	1	0	0	0	0	0	1	0	pl+ftf+pe+ps+cr
Beck 1994	1994	3	22	11	CT	0	1	1	1	1	0	0	0	0	0	1	0	pl+ftf+pe+ps+cr
Beck 1994	1994	3	22	8	NT (No Treatment)	0	0	0	0	1	0	0	0	0	0	0	0	ps
Beck 1994	1994	3	20	9	PT	0	1	1	0	1	1	1	0	0	0	0	0	pl+ftf+ps+br+mr
Berger 2014	2014	3	13	9	SH-3rd Wave	0	1	0	1	0	0	1	1	0	0	1	1	pl+pe+mr+ive+cr+3w
Berger 2014	2014	3	16	10	SH-3rd Wave	0	1	0	1	0	0	1	1	0	0	1	1	pl+pe+mr+ive+cr+3w
Bergstrom 2010	2010	2	53	30	SH-CBT	0	1	0	1	0	0	0	1	1	0	1	0	pl+pe+ive+ine+cr
Bergstrom 2010	2010	2	60	34	CBT	0	1	1	1	1	0	0	1	1	0	1	0	pl+ftf+pe+ps+ive+ine+cr
Botella 2004	2004	3	12	12	CBT	0	1	1	1	1	1	0	1	1	0	1	0	pl+ftf+pe+ps+br+ive+ine+cr
Botella 2004	2004	3	12	12	CBT	0	1	1	1	1	1	0	0	1	1	1	0	pl+ftf+pe+ps+br+ine+vre+cr
Burke 1997	1997	2	20	6	BT	0	1	1	1	1	0	0	1	0	0	0	0	pl+ftf+pe+ps+ive
Burke 1997	1997	2	19	6	CBT	0	1	1	1	1	0	0	1	0	0	1	0	pl+ftf+pe+ps+ive+cr
Carlbring 2001	2001	2	21	17	SH-CBT	0	1	0	1	0	1	0	1	1	0	1	0	pl+pe+br+ive+ine+cr
Carlbring 2003	2003	2	11	4	SH-CBT	0	1	0	1	0	1	0	1	1	0	1	0	pl+pe+br+ive+ine+cr
Carlbring 2003	2003	2	11	6	SH-PT	0	1	0	1	0	0	1	0	0	0	0	0	pl+pe+mr
Carlbring 2004	2004	2	24	16	CBT	0	1	1	1	1	1	0	1	1	0	1	0	pl+ftf+pe+ps+br+ive+ine+cr
Carlbring 2004	2004	2	25	20	SH-CBT	0	1	0	1	0	1	0	1	1	0	1	0	pl+pe+br+ive+ine+cr
Carlbring 2006	2006	2	30	23	SH-CBT	0	1	0	1	1	1	0	1	1	0	1	0	pl+pe+ps+br+ive+ine+cr
Carter 2003	2003	2	17	11	CBT	0	1	1	1	1	1	0	1	1	0	1	0	pl+ftf+pe+ps+br+ive+ine+cr
Choi 2003	2003	2	20	11	CBT (+vre)	0	1	1	1	1	1	1	1	1	1	1	0	pl+ftf+pe+ps+br+mr+ive+ine+vre+cr
Choi 2003	2003	2	20	12	CBT	0	1	1	1	1	1	1	1	1	0	1	0	pl+ftf+pe+ps+br+mr+ive+ine+cr
Clark 1994 (Original + Re-randomized)	1994	3	21	5	BT	0	1	1	1	1	0	1	1	0	0	0	0	pl+ftf+pe+ps+mr+ive
Clark 1994 (Original + Re-randomized)	1994	3	21	16	CBT	0	1	1	1	1	0	0	1	1	0	1	0	pl+ftf+pe+ps+ive+ine+cr
Clark 1999	1999	3	15	11	CBT	0	1	1	0	1	0	0	0	1	0	1	0	pl+ftf+ps+ine+cr
Clark 1999	1999	3	14	10	CBT	0	1	1	1	1	0	0	1	0	0	1	0	pl+ftf+pe+ps+ive+cr
Cottraux 2009 (Original + Re-randomized)	2009	2	43	8	BT	0	1	1	1	1	0	0	1	0	1	0	0	pl+ftf+pe+ps+ive+vre
Cottraux 2009 (Original + Re-randomized)	2009	2	44	12	CBT	0	1	1	1	1	0	1	1	1	0	1	0	pl+ftf+pe+ps+mr+ive+ine+cr
Craske 1995	1995	2	16	3	CBT	0	1	1	1	1	1	0	0	1	0	1	0	pl+ftf+pe+ps+br+ine+cr
Craske 1995	1995	2	14	3	SP	0	1	1	1	1	0	0	0	0	0	0	0	pl+ftf+pe+ps
Craske 1997	1997	2	27	17	CBT (+ine)	0	1	1	1	1	0	0	1	1	0	1	0	pl+ftf+pe+ps+ive+ine+cr
Craske 1997	1997	2	23	12	CBT (+br)	0	1	1	1	1	1	0	1	0	0	1	0	pl+ftf+pe+ps+br+ive+cr
Craske 2003	2003	2	34	11	CBT (+ive)	0	1	1	1	1	1	0	1	1	0	1	0	pl+ftf+pe+ps+br+ive+ine+cr
Craske 2003	2003	2	34	14	CBT	0	1	1	1	1	1	0	0	1	0	1	0	pl+ftf+pe+ps+br+ine+cr
Craske 2005a	2005	2	27	9	CBT	0	1	1	1	1	1	1	0	1	0	1	0	pl+ftf+pe+ps+br+mr+ine+cr
De Beurs 1995	1995	4	27	7	BT (br+ine+ive)	0	1	1	1	1	1	0	1	1	0	0	0	pl+ftf+pe+ps+br+ive+ine
De Beurs 1995	1995	4	21	10	BT (ive)	0	1	1	1	1	0	0	1	0	0	0	0	pl+ftf+pe+ps+ive
De Ruiter 1989	1989	3	17	3	BT	0	1	1	1	1	0	0	1	0	0	0	0	pl+ftf+pe+ps+ive
De Ruiter 1989	1989	3	17	2	CBT	0	1	1	1	1	1	1	0	1	0	1	0	pl+ftf+pe+ps+br+mr+ine+cr
De Ruiter 1989	1989	3	15	4	CBT	0	1	1	1	1	1	1	1	1	0	1	0	pl+ftf+pe+ps+br+mr+ive+ine+cr
Dow 2000	2000	4	45	17	CBT	0	1	1	0	1	1	0	1	1	0	1	0	pl+ftf+ps+br+ive+ine+cr
Dow 2000	2000	4	50	27	CBT	0	1	1	0	1	1	0	1	1	0	1	0	pl+ftf+ps+br+ive+ine+cr
Dow 2000	2000	4	45	29	CBT	0	1	1	0	1	1	0	1	1	0	1	0	pl+ftf+ps+br+ive+ine+cr
Gloster 2010	2010	3	163	78	BT	0	1	1	1	1	0	0	1	1	0	0	0	pl+ftf+pe+ps+ive+ine
Gloster 2010	2010	3	138	56	BT	0	1	1	1	1	0	0	1	1	0	0	0	pl+ftf+pe+ps+ive+ine
Gould 1993	1993	3	9	5	CBT	0	1	1	1	1	1	1	1	1	0	1	0	pl+ftf+pe+ps+br+mr+ive+ine+cr
Gould 1993	1993	3	12	8	SH-CBT	0	1	0	1	0	1	1	1	1	0	1	0	pl+pe+br+mr+ive+ine+cr
Gould 1995	1995	2	15	9	SH-CBT	0	1	0	1	0	1	1	1	0	0	1	0	pl+pe+br+mr+ive+cr
Griegel 1995	1995	3	11	0	PT	0	1	1	1	1	1	0	0	0	0	0	0	pl+ftf+pe+ps+br
Griegel 1995	1995	3	12	0	PT	0	1	1	1	1	1	0	0	0	0	0	0	pl+ftf+pe+ps+br
Hecker 2004	2004	2	17	8	SH-CBT	0	1	0	1	0	1	1	0	1	0	1	0	pl+pe+br+mr+ine+cr
Hecker 2004	2004	2	31	4	CBT	0	1	1	1	1	1	1	0	1	0	1	0	pl+ftf+pe+ps+br+mr+ine+cr
Hendriks 2010	2010	3	20	13	CBT	0	1	1	1	1	0	1	1	1	0	1	0	pl+ftf+pe+ps+mr+ive+ine+cr
Hoffart 1995	1995	2	26	3	BT	0	1	1	1	1	1	1	1	0	0	0	0	pl+ftf+pe+ps+br+mr+ive
Hoffart 1995	1995	2	26	9	CBT	0	1	1	1	1	0	0	0	1	0	1	0	pl+ftf+pe+ps+ine+cr
Kiropoulos 2006	2006	2	40	11	CBT	0	1	1	1	1	1	0	1	1	0	1	0	pl+ftf+pe+ps+br+ive+ine+cr
Kiropoulos 2006	2006	2	46	14	SH-CBT	0	1	0	1	1	1	0	1	1	0	1	0	pl+pe+ps+br+ive+ine+cr
Klosko 1988	1988	4	18	11	CBT	0	1	1	1	1	1	1	0	1	0	1	0	pl+ftf+pe+ps+br+mr+ine+cr
Korrelboom 2013	2013	2	70	11	CBT	0	1	1	1	1	0	0	0	1	0	1	0	pl+ftf+pe+ps+ine+cr
Korrelboom 2013	2013	2	73	12	PT	0	1	1	1	1	0	1	0	1	0	0	0	pl+ftf+pe+ps+mr+ine
Lidren 1994	1994	3	12	5	CBT	0	1	1	1	1	1	1	1	0	0	1	0	pl+ftf+pe+ps+br+mr+ive+cr
Lidren 1994	1994	3	12	2	SH-CBT	0	1	0	1	0	1	1	1	0	0	1	0	pl+pe+br+mr+ive+cr
Malbos 2011	2011	2	9	6	BT	0	1	1	0	1	0	0	0	0	1	0	0	pl+ftf+ps+vre
Malbos 2011	2011	2	8	5	CBT	0	1	1	1	1	0	0	0	0	1	1	0	pl+ftf+pe+ps+vre+cr
Meulenbeek 2008	2008	2	50	38	CBT	0	1	1	1	1	0	1	1	1	0	1	0	pl+ftf+pe+ps+mr+ive+ine+cr
Meuret 2008	2008	2	24	15	PT	0	1	1	1	1	1	0	0	0	0	0	0	pl+ftf+pe+ps+br
Michelson 1985	1985	3	28	12	BT (ive)	0	1	1	1	1	0	0	1	0	0	0	0	pl+ftf+pe+ps+ive
Michelson 1985	1985	3	29	11	BT (ive+mr+br)	0	1	1	1	1	1	1	1	0	0	0	0	pl+ftf+pe+ps+br+mr+ive
Nordin 2010	2010	2	20	16	SH-CBT	0	1	0	1	0	1	0	1	1	0	1	0	pl+pe+br+ive+ine+cr
Ost 1993	1993	3	16	7	BT	0	1	1	1	1	0	0	1	0	0	0	0	pl+ftf+pe+ps+ive
Ost 1993	1993	3	15	9	CBT	0	1	1	1	1	0	0	1	0	0	1	0	pl+ftf+pe+ps+ive+cr
Ost 1993	1993	3	15	8	PT	0	1	1	1	1	0	1	0	0	0	0	0	pl+ftf+pe+ps+mr
Ost 1995	1995	2	19	14	CBT	0	1	1	1	1	0	0	0	1	0	1	0	pl+ftf+pe+ps+ine+cr
Ost 1995	1995	2	19	8	PT	0	1	1	1	1	0	1	0	0	0	0	0	pl+ftf+pe+ps+mr
Ost 2004 (Original)	2004	3	25	14	BT	0	1	1	0	1	0	0	1	0	0	0	0	pl+ftf+ps+ive
Ost 2004 (Original)	2004	3	26	18	CBT	0	1	1	0	1	0	0	1	0	0	1	0	pl+ftf+ps+ive+cr
Perez-Ara 2010	2010	2	14	9	CBT (vre)	0	1	1	1	1	0	0	0	0	1	1	0	pl+ftf+pe+ps+vre+cr
Perez-Ara 2010	2010	2	15	11	CBT (vre+ine)	0	1	1	1	1	0	0	0	1	1	1	0	pl+ftf+pe+ps+ine+vre+cr
Power 2000	2000	3	37	26	CBT	0	1	1	1	1	0	0	1	0	0	1	0	pl+ftf+pe+ps+ive+cr
Power 2000	2000	3	32	23	CBT	0	1	1	1	1	0	0	1	0	0	1	0	pl+ftf+pe+ps+ive+cr
Power 2000	2000	3	35	17	SH-CBT	0	1	0	1	0	0	0	1	0	0	1	0	pl+pe+ive+cr
Reinecke 2013	2013	2	14	5	CBT	0	1	1	1	1	0	0	1	1	0	1	0	pl+ftf+pe+ps+ive+ine+cr
Richards 2006	2006	3	12	4	SH-CBT	0	1	0	1	1	1	1	1	1	0	1	0	pl+pe+ps+br+mr+ive+ine+cr
Richards 2006	2006	3	11	6	SH-CBT	0	1	0	1	1	1	1	1	1	0	1	0	pl+pe+ps+br+mr+ive+ine+cr
Salkovskis 1999	1999	2	9	0	BT	0	1	1	1	1	0	0	1	0	0	0	0	pl+ftf+pe+ps+ive
Salkovskis 1999	1999	2	9	3	CBT	0	1	1	1	1	0	0	1	0	0	1	0	pl+ftf+pe+ps+ive+cr
Schmidt 1997a	1997	3	18	11	CBT	0	1	1	1	1	1	0	1	1	0	1	0	pl+ftf+pe+ps+br+ive+ine+cr
Schmidt 1997a	1997	3	20	12	CBT	0	1	1	1	1	0	0	1	1	0	1	0	pl+ftf+pe+ps+ive+ine+cr
Schmidt 1997b	1997	2	25	16	CBT	0	1	1	1	1	0	0	1	1	0	1	0	pl+ftf+pe+ps+ive+ine+cr
Schmidt 2000	2000	3	32	11	CBT	0	1	1	1	1	0	0	1	1	0	1	0	pl+ftf+pe+ps+ive+ine+cr
Schmidt 2000	2000	3	21	4	CBT (+br)	0	1	1	1	1	1	0	1	1	0	1	0	pl+ftf+pe+ps+br+ive+ine+cr
Sharp 2004	2004	3	38	8	CBT	0	1	1	0	1	0	0	1	0	0	1	0	pl+ftf+ps+ive+cr
Sharp 2004	2004	3	37	27	CBT	0	1	1	0	1	0	0	1	0	0	1	0	pl+ftf+ps+ive+cr
Shear 1994	1994	2	37	13	CBT	0	1	1	1	1	1	1	1	1	0	1	0	pl+ftf+pe+ps+br+mr+ive+ine+cr
Shear 1994	1994	2	29	16	SP	0	1	1	1	1	0	0	0	0	0	0	0	pl+ftf+pe+ps
Telch 1993	1993	2	34	21	CBT	0	1	1	1	1	1	0	0	1	0	1	0	pl+ftf+pe+ps+br+ine+cr
Williams 1996	1996	4	12	7	BT	0	1	1	1	1	0	0	1	0	0	0	0	pl+ftf+pe+ps+ive
Williams 1996	1996	4	13	9	CBT	0	1	1	1	1	0	0	1	0	0	1	0	pl+ftf+pe+ps+ive+cr
Williams 1996	1996	4	14	8	CT	0	1	1	1	1	0	0	0	0	0	1	0	pl+ftf+pe+ps+cr
Wims 2010	2010	2	32	5	SH-CBT	0	1	0	1	1	1	0	1	1	0	1	0	pl+pe+ps+br+ive+ine+cr
Wollburg 2011	2011	3	19	14	PT	0	1	1	1	1	1	0	0	0	0	0	0	pl+ftf+pe+ps+br
Wollburg 2011	2011	3	28	20	PT	0	1	1	1	1	1	0	0	0	0	0	0	pl+ftf+pe+ps+br
Woolaway-Bickel 2008	2008	2	11	2	SH-BT	0	1	0	1	0	0	0	1	1	0	0	0	pl+pe+ive+ine
Barlow 1989	1989	4	16	0	WL	1	0	0	0	0	0	0	0	0	0	0	0	wl
Beck 1992	1992	2	16	4	WL	1	1	0	0	1	0	0	0	0	0	0	0	wl+pl+ps
Berger 2014	2014	3	15	4	WL	1	0	0	0	0	0	0	0	0	0	0	0	wl
Botella 2004	2004	3	13	5	WL	1	0	0	0	0	0	0	0	0	0	0	0	wl
Carlbring 2001	2001	2	20	9	WL	1	0	0	0	0	0	0	0	0	0	0	0	wl
Carlbring 2006	2006	2	30	0	WL	1	0	0	0	0	0	0	0	0	0	0	0	wl
Carter 2003	2003	2	15	0	WL	1	0	0	0	0	0	0	0	0	0	0	0	wl
Clark 1999	1999	3	14	0	WL	1	0	0	0	0	0	0	0	0	0	0	0	wl
Craske 2005a	2005	2	16	1	WL	1	0	0	0	1	0	0	0	0	0	0	0	wl+ps
Dow 2000	2000	4	46	3	WL	1	0	0	0	0	0	0	0	0	0	0	0	wl
Gloster 2010	2010	3	68	10	WL	1	0	0	0	0	0	0	0	0	0	0	0	wl
Gould 1993	1993	3	12	4	WL	1	0	0	0	0	0	0	0	0	0	0	0	wl
Gould 1995	1995	2	15	3	WL	1	0	0	0	0	0	0	0	0	0	0	0	wl
Griegel 1995	1995	3	14	1	WL	1	0	0	0	0	0	0	0	0	0	0	0	wl
Helbig2009	2009	2	13	3	WL (+SH-PE)	1	1	0	1	0	0	0	0	0	0	0	0	wl+pl+pe
Helbig2009	2009	2	12	8	WL	1	0	0	0	0	0	0	0	0	0	0	0	wl
Hendriks 2010	2010	3	12	5	WL	1	0	0	0	0	0	0	0	0	0	0	0	wl
Klosko 1988	1988	4	16	3	WL	1	0	0	0	0	0	0	0	0	0	0	0	wl
Lidren 1994	1994	3	12	1	WL	1	0	0	0	0	0	0	0	0	0	0	0	wl
Meulenbeek 2008	2008	2	50	32	WL	1	0	0	0	0	0	0	0	0	0	0	0	wl
Meuret 2008	2008	2	19	1	WL	1	0	0	0	0	0	0	0	0	0	0	0	wl
Nordin 2010	2010	2	20	1	WL	1	0	0	0	0	0	0	0	0	0	0	0	wl
Ost 2004 (Original)	2004	3	22	0	WL	1	0	0	0	0	0	0	0	0	0	0	0	wl
Reinecke 2013	2013	2	14	0	WL	1	0	0	0	0	0	0	0	0	0	0	0	wl
Richards 2006	2006	3	9	0	WL	1	0	0	1	1	0	0	0	0	0	0	0	wl+pe+ps
Schmidt 1997a	1997	3	16	0	WL	1	0	0	0	0	0	0	0	0	0	0	0	wl
Schmidt 1997b	1997	2	12	0	WL	1	0	0	0	0	0	0	0	0	0	0	0	wl
Schmidt 2000	2000	3	24	0	WL	1	0	0	0	0	0	0	0	0	0	0	0	wl
Sharp 2004	2004	3	22	9	WL	1	0	0	0	0	0	0	0	0	0	0	0	wl
Telch 1993	1993	2	33	3	WL	1	0	0	0	0	0	0	0	0	0	0	0	wl
Williams 1996	1996	4	9	1	WL	1	0	0	0	0	0	0	0	0	0	0	0	wl
Wims 2010	2010	2	27	2	WL	1	0	0	0	0	0	0	0	0	0	0	0	wl
Wollburg 2011	2011	3	27	11	WL	1	0	0	0	0	0	0	0	0	0	0	0	wl
Woolaway-Bickel 2008	2008	2	11	0	WL	1	0	0	0	0	0	0	0	0	0	0	0	wl
Abbreviations: Treatments: Waiting List (WL); Supportive Psychotherapy (SP); Self Help Physiological Therapy (SH-PT); Self Help Cognitive Behavioral Therapy (SH-CBT); Self Help Behavioral Therapy (SH-BT); Physiological Therapy (PT); No Treatment (NT); Cognitive Therapy (CT); Behavioral Therapy (BT); Cognitive Behavioral Therapy (CBT); Third Wave CBT (3W). Components: waiting component (wl); place…
