# Supplementary material for: A review of methods for addressing components of interventions in meta-analysis
Source: PLoS One. 2021 Feb 8;16(2):e0246631. doi: 10.1371/journal.pone.0246631 (PMC7870082; doi:10.1371/journal.pone.0246631)
Supplement: S1 File — (ZIP) [file pone.0246631.s002.zip]

Archive with 4 entries (3 files):
- S2 File. Data and R codes/
- S2 File. Data and R codes/CNMA models.R
- S2 File. Data and R codes/README.txt
- S2 File. Data and R codes/Subgroup and Meta-regression.R
