# Supplementary material for: A review of methods for addressing components of interventions in meta-analysis
Source: PLoS One. 2021 Feb 8;16(2):e0246631. doi: 10.1371/journal.pone.0246631 (PMC7870082; doi:10.1371/journal.pone.0246631)
Supplement: S1 File — (ZIP) [file pone.0246631.s002.zip › S2 File. Data and R codes/CNMA models.R]

# Forest plot for additive and interaction CNMA models 

# Read the dataset of network of interventions of various cognitive-behaviour psychotherapies for panic disorder

# treatment 1
treat1 <- c("pl+ftf+pe+ps+br+ive+ine+cr", "pl+ftf+pe+ps+ive", "pl+ftf+ps+br+ine+cr",  "pl+ftf+pe+ps+cr", "pl+ftf+pe+ps+cr", "pl+pe+mr+ive+cr+3w",              
           "pl+pe+ive+ine+cr", "pl+ftf+pe+ps+br+ive+ine+cr", "pl+ftf+pe+ps+ive", "pl+pe+br+ive+ine+cr", "pl+pe+br+ive+ine+cr", 
           "pl+ftf+pe+ps+br+ive+ine+cr", "pl+pe+ps+br+ive+ine+cr",  "pl+ftf+pe+ps+br+ive+ine+cr", "pl+ftf+pe+ps+br+mr+ive+ine+vre+cr",
           "pl+ftf+pe+ps+mr+ive", "pl+ftf+ps+ine+cr", "pl+ftf+pe+ps+ive+vre", "pl+ftf+pe+ps+br+ine+cr", "pl+ftf+pe+ps+ive+ine+cr", 
           "pl+ftf+pe+ps+br+ive+ine+cr", "pl+ftf+pe+ps+br+mr+ine+cr", "pl+ftf+pe+ps+br+ive+ine", "pl+ftf+pe+ps+ive",                
           "pl+ftf+ps+br+ive+ine+cr", "pl+ftf+pe+ps+ive+ine", "pl+ftf+pe+ps+br+mr+ive+ine+cr",  "pl+pe+br+mr+ive+cr", "pl+ftf+pe+ps+br", 
           "pl+pe+br+mr+ine+cr", "pl+ftf+pe+ps+mr+ive+ine+cr", "pl+ftf+pe+ps+br+mr+ive", "pl+ftf+pe+ps+br+ive+ine+cr",      
           "pl+ftf+pe+ps+br+mr+ine+cr", "pl+ftf+pe+ps+ine+cr", "pl+ftf+pe+ps+br+mr+ive+cr", "pl+ftf+ps+vre", "pl+ftf+pe+ps+mr+ive+ine+cr", 
           "pl+ftf+pe+ps+br", "pl+ftf+pe+ps+ive", "pl+pe+br+ive+ine+cr", "pl+ftf+pe+ps+ive", "pl+ftf+pe+ps+ine+cr", "pl+ftf+ps+ive", 
           "pl+ftf+pe+ps+vre+cr", "pl+ftf+pe+ps+ive+cr", "pl+ftf+pe+ps+ive+ine+cr", "pl+pe+ps+br+mr+ive+ine+cr", "pl+ftf+pe+ps+ive", 
           "pl+ftf+pe+ps+br+ive+ine+cr","pl+ftf+pe+ps+ive+ine+cr", "pl+ftf+pe+ps+ive+ine+cr", "pl+ftf+ps+ive+cr", "pl+ftf+pe+ps+br+mr+ive+ine+cr", 
           "pl+ftf+pe+ps+br+ine+cr", "pl+ftf+pe+ps+ive", "pl+pe+ps+br+ive+ine+cr", "pl+ftf+pe+ps+br", "pl+pe+ive+ine", "wl+pl+pe")


# treatment 2
treat2 <- c("pl+ftf+ps", "pl+ftf+ps+mr", "pl+ftf+ps+br+mr+ine+cr", "wl+pl+ps", "ps", "wl", "pl+ftf+pe+ps+ive+ine+cr", "wl",                          
          "pl+ftf+pe+ps+ive+cr", "wl", "pl+pe+mr", "pl+pe+br+ive+ine+cr","wl", "wl", "pl+ftf+pe+ps+br+mr+ive+ine+cr", "pl+ftf+pe+ps+ive+ine+cr",      
          "pl+ftf+pe+ps+ive+cr", "pl+ftf+pe+ps+mr+ive+ine+cr", "pl+ftf+pe+ps", "pl+ftf+pe+ps+br+ive+cr", "pl+ftf+pe+ps+br+ine+cr", "wl+ps", 
          "pl+ftf+pe+ps+ive", "pl+ftf+pe+ps+br+mr+ine+cr","wl", "wl", "pl+pe+br+mr+ive+ine+cr", "wl","wl", "pl+ftf+pe+ps+br+mr+ine+cr", "wl", 
          "pl+ftf+pe+ps+ine+cr", "pl+pe+ps+br+ive+ine+cr", "wl", "pl+ftf+pe+ps+mr+ine", "pl+pe+br+mr+ive+cr","pl+ftf+pe+ps+vre+cr", "wl", "wl", 
          "pl+ftf+pe+ps+br+mr+ive", "wl", "pl+ftf+pe+ps+ive+cr", "pl+ftf+pe+ps+mr", "pl+ftf+ps+ive+cr", "pl+ftf+pe+ps+ine+vre+cr", "pl+pe+ive+cr", 
          "wl", "wl+pe+ps", "pl+ftf+pe+ps+ive+cr", "pl+ftf+pe+ps+ive+ine+cr", "wl", "pl+ftf+pe+ps+br+ive+ine+cr", "wl", "pl+ftf+pe+ps", "wl",
          "pl+ftf+pe+ps+ive+cr", "wl", "wl", "wl", "wl") 

# treatment 3
treat3 <- c(NA, NA, "pl+ftf+ps+mr", NA, "pl+ftf+ps+br+mr", NA, NA, NA, NA, NA, NA, NA, NA, NA, NA, NA, "wl", NA, NA, NA,                            
            NA, NA, NA, "pl+ftf+pe+ps+br+mr+ive+ine+cr", NA, NA, "wl", NA, NA, NA, NA, NA, NA, NA, NA, "wl", NA, NA, NA,
            NA, NA, "pl+ftf+pe+ps+mr", NA, "wl", NA, NA, NA, NA, NA, "wl", NA, "wl", NA, NA, NA, "pl+ftf+pe+ps+cr", NA, 
            NA, NA, NA)

# treatment 4
treat4 <- c(NA, NA, NA, NA, NA, NA, NA, NA, NA, NA, NA, NA, NA, NA, NA, NA, NA, NA, NA, NA, NA, NA, NA, NA, NA, NA, NA, 
            NA, NA, NA, NA, NA, NA, NA, NA, NA, NA, NA, NA, NA, NA, NA, NA, NA, NA, NA, NA, NA, NA, NA, NA, NA, NA, NA, 
            NA, "wl", NA, NA, NA, NA)


# study label
studlab <- c(1, 2, 3, 4, 5, 6, 7, 8, 9, 10, 11, 12, 13, 14, 15, 16, 17, 18, 19, 20, 21, 22, 23, 24, 25, 26, 27, 
             28, 29, 30, 31, 32, 33, 34, 35, 36, 37, 38, 39, 40, 41, 42, 43, 44, 45, 46, 47, 48, 49, 50, 51, 52, 
             53, 54, 55, 56, 57, 58, 59, 60)
  

# sample size arm 1
n1 <- c(38, 24, 16, 17, 22, 29, 53, 24, 20, 21, 11, 24, 30, 17, 20, 21, 15, 43, 16, 27, 34, 27, 27, 17, 95,
        301, 9, 15, 23, 17, 20, 26, 40, 18, 70, 12, 9, 50, 24, 28, 20, 16, 19, 25, 14, 69, 14, 33, 9, 18, 25, 
        32, 75, 37, 34, 12, 32, 47, 11, 13)      


# sample size arm 2
n2 <- c(42, 10, 24, 16, 22, 15, 60, 13, 19, 20, 11, 25, 30, 15, 20, 21, 14, 44, 14, 23, 34, 16, 21, 17, 46,
        68, 12, 15, 14, 31, 12, 26, 46, 16, 73, 12, 8, 50, 19, 29, 20, 15, 19, 26, 15, 35, 14, 9, 9, 20, 12, 
        21, 22, 29, 33, 13, 27, 27, 11, 12)


# sample size arm 3
n3 <- c(NA, NA, 15, NA, 20, NA, NA, NA, NA, NA, NA, NA, NA, NA, NA, NA, 14, NA, NA, NA, NA, NA, NA, 15, NA, 
        NA, 12, NA, NA, NA, NA, NA, NA, NA, NA, 12, NA, NA, NA, NA, NA, 15, NA, 22, NA, NA, NA, NA, NA, 16, 
        NA, 24, NA, NA, NA, 14, NA, NA, NA, NA)


# sample size arm 4
n4 <- c(NA, NA, NA, NA, NA, NA, NA, NA, NA, NA, NA, NA, NA, NA, NA, NA, NA, NA, NA, NA, NA, NA, NA, NA, NA, 
        NA, NA, NA, NA, NA, NA, NA, NA, NA, NA, NA, NA, NA, NA, NA, NA, NA, NA, NA, NA, NA, NA, NA, NA, NA, 
        NA, NA, NA, NA, NA, 9, NA, NA, NA, NA)


# number of events arm 1
event1 <- c(11, 4, 5, 12, 11, 19, 30, 24, 6, 17, 4, 16, 23, 11, 11, 5, 11, 8, 3, 17, 11, 9, 7, 3, 44, 134, 5,
            9, 0, 8, 13, 3, 11, 11, 11, 5, 6, 38, 15, 12, 16, 7, 14, 14, 9, 49, 5, 10, 0, 11, 16, 11, 35, 13,
            21, 7, 5, 34, 2, 3)

# number of events arm 2
event2 <- c(13, 0, 6, 4, 8, 4, 34, 5, 6, 9, 6, 20, 0, 0, 12, 16, 10, 12, 3, 12, 14, 1, 10, 2, 3, 10, 8, 3, 1,
            4, 5, 9, 14, 3, 12, 2, 5, 32, 1, 11, 1, 9, 8, 18, 11, 17, 0, 0, 3, 12, 0, 4, 9, 16, 3, 9, 2, 11, 
            0, 8)
  
# number of events arm 3
event3 <- c(NA, NA, 3, NA, 9, NA, NA, NA, NA, NA, NA, NA, NA, NA, NA, NA, 0, NA, NA, NA, NA, NA, NA, 4, NA, NA, 
             4, NA, NA, NA, NA, NA, NA, NA, NA, 1, NA, NA, NA, NA, NA, 8, NA, 0, NA, NA, NA, NA, NA, 0, NA, 0, 
             NA, NA, NA, 8, NA, NA, NA, NA)
  

# number of events arm 4
event4 <- c(NA, NA, NA, NA, NA, NA, NA, NA, NA, NA, NA, NA, NA, NA, NA, NA, NA, NA, NA, NA, NA, NA, NA, NA, NA,
            NA, NA, NA, NA, NA, NA, NA, NA, NA, NA, NA, NA, NA, NA, NA, NA, NA, NA, NA, NA, NA, NA, NA, NA, NA,
            NA, NA, NA, NA, NA, 1, NA, NA, NA, NA)

data <- data.frame(treat1, treat2, treat3, treat4, event1, event2, event3, event4, n1, n2, n3, n4, studlab)

# Make R package netmeta available
#
library(netmeta)

# transform arm to contrast level data
p1 <- pairwise(list(data$treat1, data$treat2, data$treat3, data$treat4),
               event = list(data$event1, data$event2, data$event3, data$event4),
               n = list(data$n1, data$n2, data$n3, data$n4), data = data, 
               sm = "OR")

# check network connectivity
netconnection(p1$treat1, p1$treat2, p1$studlab)


trts <- c("wl", "ps", "wl+ps", "wl+pl+pe", "wl+pl+ps", "wl+pe+ps", "pl+ftf+ps",
          "pl+pe+mr", "pl+ftf+ps+mr", "pl+ftf+ps+vre", "pl+ftf+ps+ive", "pl+ftf+pe+ps",  
          "pl+pe+ive+ine",  "pl+pe+ive+cr", "pl+ftf+pe+ps+mr", "pl+ftf+pe+ps+br", "pl+ftf+pe+ps+ive", 
          "pl+ftf+pe+ps+cr" , "pl+ftf+ps+ine+cr", "pl+ftf+ps+br+mr",  "pl+ftf+ps+ive+cr",
          "pl+pe+ive+ine+cr", "pl+ftf+pe+ps+mr+ine",  "pl+ftf+pe+ps+mr+ive", 
          "pl+ftf+pe+ps+ive+cr", "pl+ftf+pe+ps+vre+cr", "pl+ftf+pe+ps+ine+cr",
          "pl+ftf+pe+ps+ive+vre", "pl+ftf+pe+ps+ive+ine", "pl+ftf+ps+br+ine+cr",
          "pl+pe+br+mr+ive+cr" , "pl+pe+br+mr+ine+cr", "pl+pe+br+ive+ine+cr", 
          "pl+pe+mr+ive+cr+3w", "pl+ftf+pe+ps+br+ive+cr", "pl+ftf+pe+ps+br+ine+cr" ,
          "pl+ftf+pe+ps+ine+vre+cr", "pl+ftf+pe+ps+ive+ine+cr", "pl+ftf+pe+ps+br+mr+ive",
          "pl+ftf+pe+ps+br+ive+ine", "pl+ftf+ps+br+mr+ine+cr", "pl+ftf+ps+br+ive+ine+cr", 
          "pl+pe+br+mr+ive+ine+cr", "pl+pe+ps+br+ive+ine+cr", "pl+ftf+pe+ps+mr+ive+ine+cr",
          "pl+ftf+pe+ps+br+mr+ine+cr", "pl+ftf+pe+ps+br+mr+ive+cr", "pl+ftf+pe+ps+br+ive+ine+cr",
          "pl+pe+ps+br+mr+ive+ine+cr", "pl+ftf+pe+ps+br+mr+ive+ine+cr", "pl+ftf+pe+ps+br+mr+ive+ine+vre+cr")

# Additive CNMA model with
# - waiting component (wl) as reference treatment
# - automatically generated C matrix
#

nc1 <- discomb(p1$TE, p1$seTE, p1$treat1, p1$treat2, p1$studlab,
               reference.group  = "wl", sm = "OR", comb.random = TRUE, seq = trts)
#
nc1$C.matrix


# Interaction CNMA model with
# - interaction between components psychoeducation (pe) and interoceptive exposure (ine)
# - waiting component (wl) as reference treatment
#
# C matrix with definition of interaction(s) has to be provided:
# C1.int
#
C1.int <- cbind(nc1$C.matrix, pe.ine = 0)
rows_ine <- as.numeric(which(C1.int[,"ine"] == 1))
row_pe <- as.numeric(which(C1.int[,"pe"] == 1))
index <- intersect(rows_ine, row_pe)
#
#
C1.int[index, "pe.ine"] <- 1

nc1.int <- discomb(p1$TE, p1$seTE, p1$treat1, p1$treat2, p1$studlab, 
                   C.matrix = C1.int, reference.group = "wl", sm = "OR",
                   comb.random = TRUE, seq = trts)
#
nc1.int

# Combine results of additive and interaction CNMA models
# (with waiting component as reference)
#
nb1 <- netbind(nc1, nc1.int,
               name = c("Additive CNMA", "Interaction CNMA"),
               col.study = c("red", "blue"),
               col.square = c("red", "blue"),
               reference.group = "wl")


# Create Figure 3 showing
# - treatment comparisons with waiting component (argument 'reference.group')
#
#
pdf("Fig 3.pdf", width = 6.5, height = 22.5)

forest(nb1,
       col.by = "black", addrow.subgroups = FALSE,
       fontsize = 10, spacing = 0.7, squaresize = 0.9,
       label.left = "Favours waiting list (wl)",
       label.right = "Favours other intervention")

#
