# Supplementary material for: A review of methods for addressing components of interventions in meta-analysis
Source: PLoS One. 2021 Feb 8;16(2):e0246631. doi: 10.1371/journal.pone.0246631 (PMC7870082; doi:10.1371/journal.pone.0246631)
Supplement: S1 File — (ZIP) [file pone.0246631.s002.zip › S2 File. Data and R codes/README.txt]

Source code for manuscript
Petropoulou M, Efthimiou O, Rücker G, Schwarzer G, 
Furukawa TA, Pompoli A, Koek HL, Del Giovane C, Rodondi N, Mavridis D. 2021.
A review of methods for addressing components of
interventions in meta-analysis. Plos One.


List of files

- README.txt (this file)

- Subgroup and Meta-regression.R (R code for subgroup and meta-regression 
  for a synthesis of studies evaluating complex interventions for panic disorder.)
   
- CNMA models.R (R code for additive and interaction CNMA model 
  for a synthesis of studies evaluating complex interventions for panic disorder.)


Analyses were conducted with R, version 3.6.2 (https://www.r-project.org/) and 
installation of the following R packages is needed

install.packages(c("meta", "netmeta")) 
