# Supplementary material for: A review of methods for addressing components of interventions in meta-analysis
Source: PLoS One. 2021 Feb 8;16(2):e0246631. doi: 10.1371/journal.pone.0246631 (PMC7870082; doi:10.1371/journal.pone.0246631)
Supplement: S1 File — (ZIP) [file pone.0246631.s002.zip › S2 File. Data and R codes/Subgroup and Meta-regression.R]

# Read dataset of a synthesis of studies that compared combined psychotherapy plus antidepressants (PT+AD) 
# versus antidepressants (AD) for panic disorder with or without agoraphobia.

# study label
author <- c("Johnston 1995", "Mavissakalian 1983", "Telch 1985", "Zitrin 1983",
            "Azhar 2000", "Barlow 2000", "Loerch 1999", "Sharp 1996", "Spinhoven 1996",
            "Berger 2004", "Wiborg 1996")

# treatment components
component <- c("Behaviour therapy","Behaviour therapy","Behaviour therapy", "Behaviour therapy",
               "Cognitive-behaviour therapy", "Cognitive-behaviour therapy",
               "Cognitive-behaviour therapy", "Cognitive-behaviour therapy", "Cognitive-behaviour therapy",
               "Psychodynamic psychotherapy and others", "Psychodynamic psychotherapy and others")

# number of events in experimental group
evente <- c(7, 7, 5, 25, 14, 39, 11, 26, 4, 29, 20)

# number of events in control group
eventc <- c(5, 6, 1, 32, 5, 38, 5, 21, 5, 34, 14)

# sample size in experimental group
ne <- c(28, 9, 13, 43, 22, 65, 14, 38, 20, 50, 20)

# sample size in control group
nc <- c(26, 9, 12, 53, 22, 83, 16, 36, 20, 50, 20)


# Make R package meta available
#
library(meta)
settings.meta(digits = 2)


# Inverse-variance random-effects meta-analysis
#
meta1 <- metabin(evente, ne, eventc, nc, studlab = author,
                 sm = "RR", method = "I", comb.fixed = FALSE,
		 byvar = component, print.byvar = FALSE)
#
summary(meta1)

# Forest plot in Figure 1
#
# Forest plot for a subgroup of studies that compared combined psychotherapy plus antidepressants (PT+AD) 
# versus antidepressants (AD) for panic disorder with or without agoraphobia.
#
pdf("Fig 1.pdf", width = 9, height = 6.5)
forest(meta1, resid.hetstat = FALSE,
       label.left = "Favours AD (control)",
       label.right = "Favours PT+AD (experimental)")
dev.off()


# Analysis for Table 3
# Meta-regression for the synthesis of studies that compared combined psychotherapy plus antidepressants (PT+AD) 
# versus antidepressants (AD) for panic disorder with or without agoraphobia.

# Meta-regression
#
mreg1 <- metareg(meta1, component)
mreg1.noint <- metareg(meta1, component - 1)
#
# Test for subgroup differences = Test of moderators
#
mreg1

# Take results of meta-regression in risk ratio scale with confidence intervals
#
with(mreg1.noint,
     round(exp(cbind(b, l = ci.lb, u = ci.ub)), digits = 2))
